# Supplementary material for: Bos taurus genome sequence reveals the assortment of immunoglobulin and surrogate light chain genes in domestic cattle
Source: BMC Immunol. 2009 Apr 30;10:22. doi: 10.1186/1471-2172-10-22 (PMC2686674; doi:10.1186/1471-2172-10-22)
Supplement: Additional file 1 — Table S1 – Immunoglobulin λ genes in Btau_3.1. F = functional, FL = fragmented locus, ORF = open reading frame, P = pseudogene, T = truncated pseudogene. Variations in the RSS heptamer motif and spacer length that likely prevent recombination are in bold and underlined. Scaffold coordinates are used. [file 1471-2172-10-22-S1.xls]

## Sheet: Sheet1
SUBGROUP	FUNCTIONALITY	GENE NAME	SCAFFOLD	ORIENTATION	OCTAMER	OCTAMER-ATG (bp)	START OF SEQUENCE SIMILARITY TO IG LAMBDA GENE CDS	TRASLATION START (ATG)	EXON 1 LENGTH (bp)	SPLICE SIGNALS (gt/ag)	INTRON LENGTH (bp)	CONSERVED RESIDUES V/C: C-W-L-C J: (F/W)-G-X-G	7mer (V genes) 9mer (J genes)	spacer (bp)	9mer (V genes) 7mer (J genes)
lambda variable genes
1	F	IGLV2	Chr17.003.79	+	ATTTGCAT	107	7214	+	46	+	109	+	CACAGTG	23	ACAAAAACC
1	F	IGLV6	Chr17.003.79	+	ATTTGCAT	106	31803	+	46	+	107	+	CACAGTG	23	ACAAAAACC
1	F	IGLV8	Chr17.003.79	+	ATTTGCAT	108	51575	+	46	+	109	+	CACAGTG	23	ACAAAAACC
1	F	IGLV23	Chr17.003.82	+	ATTTGCAT	107	176607	+	46	+	109	+	CACAGTG	23	ACAAAAACC
1	F	IGLV25	Chr17.003.82	+	ATTTGCAT	107	188203	+	46	+	109	+	CACAGTG	23	ACAAAAACC
1	F	IGLV27	Chr17.003.82	+	ATTTGCAT	106	199292	+	46	+	109	+	CACAGTG	22	ACAAAAACC
1	F	IGLV28	Chr17.003.82	+	ATTTGCAT	106	205976	+	46	+	109	+	CACAGTG	22	ACAAAAACC
1	F	IGLV30	Chr17.003.82	+	ATTTGCAT	106	217850	+	46	+	110	+	CACAGTG	23	ACAAAAACC
1	F	IGLV33	ChrUn.003.1470	+	ATTTGCAT	106	11331	+	46	+	107	+	CACAGTG	22	ACAAAAACC
1	F	IGLV35	ChrUn.003.1470	+	ATTTGCAT	107	23536	+	46	+	109	+	CACAGTG	23	ACAAAAACC
1	F	IGLV37	ChrUn.003.1470	+	ATATGCAT	105	28706	+	46	+	108	+	CACAGTG	22	ACAAAAACC
1	F	IGLV39	ChrUn.003.1470	+	ATTTGCAT	107	40610	+	46	+	109	+	CACAGTG	23	ACAAAAACC
1	F	IGLV43	ChrUn.003.1470	+	ATTTGCAT	107	64583	+	46	+	109	+	CACAGTG	23	ACAAAAACC
1	F	IGLV45	ChrUn.003.2253	+	ATTTGCAT	107	1899	+	46	+	101	+	CACAGTG	23	ACAAAAACC
1	F	IGLV49	ChrUn.003.2253	+	ATTTGCAT	107	25167	+	46	+	109	+	CACAGTG	23	ACAAAAACC
1	F	IGLV55	ChrUn.003.3961	+	ATTTGCAT	107	9375	+	46	+	109	+	CACAGTG	23	ACAAAAACC
1	FL	IGLV59	ChrUn.003.4331	-	fragmented locus		14640	fragmented locus				+	CACAGTG	23	ACAAAAACC
1	ORF	IGLV20	Chr17.003.82	+	ATTTGCAT	107	167372	+	46	+	109	+	CCCAGTG	23	ACAAAAACC
1	ORF	IGLV52	ChrUn.003.2253	+	ATTTGCAT	107	41583	+	46	+	109	S23, Q41	CACAGTG	23	ACAAAAACC
1	P	IGLV7	Chr17.003.79	+	ATTTGCAT	106	45009	+	46	+	109	+	CACAGGG	23	ACAAAAACC
1	P	IGLV56	ChrUn.003.3965	+	fragmented locus		33	fragm. locus		-/aa		+	CACAGTG	23	ACAAAAACC
2	F	IGLV10	Chr17.003.79	+	ATTTGCAT	95	138311	+	46	+	116	+	CACAGTG	24	ACCAAAACC
2	F	IGLV13	Chr17.003.79	+	ATTTGCAT	96	159555	+	46	+	115	+	CACAGTG	23	ACCAAAACC
2	ORF	IGLV12	Chr17.003.79	+	ATTTGCAT	96	144619	+	46	+	117	W104	CGCAGTG	23	ACCGAAACC
2	P	IGLV11	Chr17.003.79	+	ATTTGCAT	87	141359	+	46	+	115	+	CACAGTG	23	ACCACAACG
5	ORF	IGLV22	Chr17.003.82	+	ATTTGAAT	107	173177	+	46	+	110	+	CACAGTG	21	ACAAAAACC
5	P	IGLV1	Chr17.003.79	+	CTTTGCAT	107	3906	+	46	+	109	+	CACAGTG	21	ACAAAAACC
5	P	IGLV4	Chr17.003.79	+	ATTTGCAT	103	17993	- (ACG)	46	+	109	+	CACAGTG	22	ACAAAAAAC
5	P	IGLV5	Chr17.003.79	+	ATTTGCAT	107	28230	+	46	+	109	+	TACAGTG	22	ACAAAAACC
5	P	IGLV24	Chr17.003.82	+	CTTTGCAT	107	184889	+	46	+	109	F23	CACAGTG	21	ACAAAAACC
5	P	IGLV26	Chr17.003.82	+	CTTTGCAT	107	195999	+	46	+	109	F23	CACAGTG	21	ACAAAAACC
5	P	IGLV29	Chr17.003.82	+	CTTTGCAT	107	214561	+	46	+	109	F23	CACAGTG	21	ACAAAAACC
5	P	IGLV36	ChrUn.003.1470	+	ATTTGCAT	107	25135	+	46	at/ag	109	+	TACAGTG	22	ACAAAAACC
5	P	IGLV38	ChrUn.003.1470	+	CTTTGCAT	107	37294	+	46	+	109	F23	CACAGTG	21	ACAAAAACC
5	P	IGLV42	ChrUn.003.1470	+	CTTTGCAT	107	60021	+	46	+	109	+	CACAGTG	21	ACAAAAACC
5	P	IGLV48	ChrUn.003.2253	+	CTTTGCAT	106	21570	+	46	+	109	F23	CACAGTG	21	ACAAAAACC
5	P	IGLV54	ChrUn.003.3961	+	CTTTGCAT	106	6069	+	46	+	109	+	CACAGTG	21	ACAAAAACC
5	T	IGLV31	ChrUn.003.14	+	truncated		818451	truncated				+	TACATTG	22	ACAAAAACC
6	F	IGLV14	Chr17.003.79	+	ATTTGCAT	106	170363	+	46	+	139	+	CACAGTG	23	ACACAAACC
6	F	IGLV15	Chr17.003.79	+			176830	+	46	+	155	+	CACAGTG	23	ACACAAACC
6	F	IGLV16	Chr17.003.79	+	ATTTGCAT	107	189021	+	46	+	161	+	CACAGTG	23	ACACAAACC
6	F	IGLV17	Chr17.003.79	+	ATTTGCAT	106	193750	+	46	+	138	+	CACAGTG	23	ACACAAACC
6	P	IGLV18	Chr17.003.79	+	ATTTGTAT	83	197591	+	45	+	369	+	CACAGTG	22	ATGCAAACC
7	F	IGLV21	Chr17.003.82	+	ATTTGCAT	89	170160	+	46	+	116	+	CACGGAG	23	ACAGAAACC
7	P	IGLV9	Chr17.003.79	+	ATTTGCAT	88	54362	+	46	+	117	G23, S104	CACGGCG	23	ACCTAAATC
7	P	IGLV19	Chr17.003.82	+	ATTTGCAT	88	162532	+	45	gt/gg	114	C41	-	-	-
7	P	IGLV60	Chr17.003.79	+	ATTTGCAT	88	49196	- (GTG)	45	+	114	C41, P89	-	-	-
7	T	IGLV57	ChrUn.003.3965	+	ATTTTCAT	88	8445	+	46	+	116	codon 104 missing	CACAGTG	22	ACAAAACCC
7	T	IGLV61	ChrUn.003.2253	+	truncated		27669	truncated				R104	-	-	-
7	T	IGLV63	ChrUn.003.2253	+	truncated		44067	truncated				STOP41, R104	CACAGAG	23	ACGAGAGCC
8	F	IGLV40	ChrUn.003.1470	+	ATTTGCAA	102	47886	+	46	+	99	+	CACAGTG	23	ACTGAACCC
8	F	IGLV46	ChrUn.003.2253	+	ATTTGCAA	102	8561	+	46	+	99	+	CACAGTG	23	ACTGAACCC
8	P	IGLV3	Chr17.003.79	+	ATCTGCAT	102	15108	+	46	+	98	G23	CACAGTG	23	ACCAAAATC
8	P	IGLV32	ChrUn.003.1470	+	ATCTGCAT	102	7476	+	46	+	98	+	CACAGTG	23	ACCAAAACC
8	P	IGLV34	ChrUn.003.1470	+	ATCTGCAT	102	19684	+	46	+	98	+	CTGAGTG	24	AGCAAAACC
8	P	IGLV50	ChrUn.003.2253	+	ATTTGCAT	102	33606	+	45	+	99	+	CACAGTG	23	ATTAAAACC
8	P	IGLV58	ChrUn.003.3965	+	ATTTGCAT	103	15306	+	46	+	99	+	CACAGTG	23	ACCAAAACC
8	P	IGLV62	ChrUn.003.2253	+	ATTTGCAT	102	32163	+	46	+	99	codons 89, 104 missing	fragmented locus
8	T	IGLV51	ChrUn.003.2253	+	truncated		37981	truncated				+	CGCAGTG	23	ACAAACACC
9	P	IGLV44	ChrUn.003.1470	+	ATTTGTAT	79	72903	+	49	+	111	+	CACAGTG	19	ACAAAAACC
10	ORF	IGLV41	ChrUn.003.1470	+	ATTTGCAT	100	54319	+	46	+	130	+	CGCGGTG	22	ACAAAAACC
10	ORF	IGLV53	ChrUn.003.3961	+	ATTTGCAT	100	369	+	46	+	130	+	CGCGGTG	22	ACAAAAACC
10	P	IGLV47	ChrUn.003.2253	+	ATTTGCAT	99	15795	+	46	+	161	+	CGCGGTG	22	ACGAAAACC
lambda joining genes
	F	IGLJ2	Chr17.003.79	+			224120			gt/		+	GGTTTTTGT	12	CACTGTG
	F	IGLJ3	Chr17.003.79	+			230438			gt/		+	GGTTTTTGT	12	CACTGTG
	ORF	IGLJ4	Chr17.003.79	+			236715			gt/		F-I-G-R	GGTTTTTGT	12	CACTGTG
lambda constant genes
	F	IGLC1	Chr17.003.79	+			219204			/ag		+
	F	IGLC2	Chr17.003.79	+			225462			/ag		+
	F	IGLC3	Chr17.003.79	+			231771			/ag		+
	P	IGLC4	Chr17.003.79	+			238040			/ag		+
	P	IGLC5	ChrUn.003.11775	+			1218			/gg		+
surrogate light chain genes
	F	VPREB1	Chr17.003.88	-			18641	+	46	+	83	+
	F	VPREB3	Chr17.003.79	-	ATTTGCAT	102	282447	+	49	+	690	+
	F	IGLL1	Chr17.003.88	-			11769	+		+		+
