# Supplementary material for: Bos taurus genome sequence reveals the assortment of immunoglobulin and surrogate light chain genes in domestic cattle
Source: BMC Immunol. 2009 Apr 30;10:22. doi: 10.1186/1471-2172-10-22 (PMC2686674; doi:10.1186/1471-2172-10-22)
Supplement: Additional file 2 — Table S2- Sequence identity matrix of ruminant immunoglobulin λ variable genes. Sequences corresponding to the V region but excluding CRD3 were aligned and a sequence identity matrix was calculated as described in the methods. Ovine genomic sequences 1.2, 1.3, 2.1, 2.2, 3, 3.1, 4.1, 4.2, 5.1, 5.2, 5.3, 5.4, 6.1, 6.2, 8.0, 9, 10, 12.1, 12.2, 16.1, 16.2, 17, 18, 26.1, 26.2, 26.3 (AF040900–AF040924, M60441) are from Reynaud et al. [13]. Ovine sequences 6a, 6b, 6c and 6d (AF038145–AF038148) are derived from cDNA [14]. Identities ≥ 80% are in bold. Subgroups are bounded and colored light green. Diagonal cells are marked as ID. [file 1471-2172-10-22-S2.xls]

## Sheet: Sheet1
Seq->	IGLV1	IGLV54	IGLV42	IGLV24	IGLV26	IGLV38	IGLV29	IGLV48	IGLV31	IGLV36	IGLV5	IGLV4	IGLV22	16.2	26.2	12.1	2.2	IGLV2	IGLV39	IGLV25	IGLV35	1.3	16.1	3	IGLV27	IGLV37	IGLV28	IGLV33	IGLV49	IGLV55	IGLV43	IGLV52	5.3	2.1	5.4	4.1	IGLV30	12.2	26.1	5.1	IGLV6	IGLV56	IGLV23	IGLV45	IGLV7	IGLV20	IGLV8	18	26.3
IGLV1	ID	0.996	0.984	0.904	0.908	0.908	0.92	0.92	0.908	0.908	0.904	0.882	0.89	0.84	0.844	0.818	0.829	0.742	0.738	0.738	0.738	0.735	0.735	0.759	0.74	0.74	0.744	0.744	0.748	0.74	0.737	0.733	0.737	0.733	0.74	0.737	0.733	0.744	0.727	0.72	0.729	0.729	0.755	0.755	0.74	0.766	0.779	0.771	0.764
IGLV54	0.996	ID	0.988	0.908	0.912	0.912	0.923	0.923	0.912	0.912	0.908	0.885	0.893	0.844	0.847	0.821	0.833	0.746	0.742	0.742	0.742	0.738	0.738	0.762	0.744	0.744	0.748	0.748	0.751	0.744	0.74	0.737	0.74	0.737	0.744	0.74	0.737	0.748	0.731	0.723	0.733	0.733	0.759	0.759	0.744	0.77	0.782	0.775	0.767
IGLV42	0.984	0.988	ID	0.92	0.916	0.916	0.927	0.935	0.909	0.909	0.905	0.882	0.897	0.84	0.844	0.825	0.837	0.75	0.746	0.746	0.746	0.742	0.742	0.766	0.748	0.748	0.751	0.751	0.755	0.748	0.744	0.74	0.744	0.74	0.748	0.744	0.74	0.751	0.728	0.721	0.737	0.737	0.762	0.762	0.748	0.77	0.786	0.779	0.771
IGLV24	0.904	0.908	0.92	ID	0.973	0.973	0.977	0.977	0.909	0.912	0.916	0.882	0.897	0.833	0.837	0.81	0.833	0.738	0.735	0.731	0.735	0.727	0.731	0.755	0.733	0.733	0.737	0.737	0.74	0.733	0.729	0.718	0.729	0.729	0.737	0.733	0.725	0.748	0.717	0.71	0.722	0.718	0.748	0.748	0.733	0.755	0.775	0.764	0.76
IGLV26	0.908	0.912	0.916	0.973	ID	1	0.988	0.98	0.897	0.893	0.897	0.871	0.897	0.837	0.84	0.818	0.84	0.75	0.746	0.742	0.746	0.735	0.742	0.766	0.74	0.74	0.744	0.744	0.748	0.74	0.737	0.725	0.74	0.737	0.744	0.74	0.733	0.755	0.728	0.721	0.729	0.725	0.759	0.759	0.74	0.766	0.782	0.775	0.775
IGLV38	0.908	0.912	0.916	0.973	1	ID	0.988	0.98	0.897	0.893	0.897	0.871	0.897	0.837	0.84	0.818	0.84	0.75	0.746	0.742	0.746	0.735	0.742	0.766	0.74	0.74	0.744	0.744	0.748	0.74	0.737	0.725	0.74	0.737	0.744	0.74	0.733	0.755	0.728	0.721	0.729	0.725	0.759	0.759	0.74	0.766	0.782	0.775	0.775
IGLV29	0.92	0.923	0.927	0.977	0.988	0.988	ID	0.992	0.901	0.897	0.901	0.875	0.901	0.84	0.844	0.821	0.844	0.746	0.742	0.738	0.742	0.731	0.738	0.762	0.74	0.74	0.744	0.744	0.748	0.74	0.737	0.733	0.737	0.737	0.744	0.74	0.733	0.755	0.724	0.717	0.729	0.733	0.759	0.759	0.74	0.766	0.782	0.775	0.771
IGLV48	0.92	0.923	0.935	0.977	0.98	0.98	0.992	ID	0.893	0.89	0.893	0.867	0.901	0.833	0.837	0.821	0.837	0.738	0.735	0.731	0.735	0.731	0.731	0.755	0.733	0.733	0.737	0.737	0.74	0.733	0.729	0.725	0.729	0.729	0.737	0.733	0.725	0.748	0.717	0.71	0.722	0.725	0.751	0.751	0.737	0.759	0.775	0.767	0.764
IGLV31	0.908	0.912	0.909	0.909	0.897	0.897	0.901	0.893	ID	0.958	0.961	0.912	0.886	0.878	0.882	0.829	0.848	0.779	0.776	0.779	0.776	0.772	0.776	0.803	0.77	0.77	0.774	0.774	0.777	0.77	0.766	0.751	0.766	0.762	0.77	0.766	0.762	0.777	0.761	0.753	0.755	0.751	0.785	0.781	0.774	0.796	0.812	0.808	0.797
IGLV36	0.908	0.912	0.909	0.912	0.893	0.893	0.897	0.89	0.958	ID	0.996	0.916	0.893	0.859	0.863	0.821	0.852	0.757	0.753	0.75	0.753	0.757	0.761	0.781	0.751	0.751	0.755	0.755	0.759	0.755	0.748	0.733	0.755	0.74	0.748	0.744	0.744	0.759	0.738	0.738	0.74	0.74	0.77	0.762	0.744	0.777	0.794	0.782	0.779
IGLV5	0.904	0.908	0.905	0.916	0.897	0.897	0.901	0.893	0.961	0.996	ID	0.92	0.897	0.863	0.866	0.825	0.856	0.761	0.757	0.753	0.757	0.761	0.764	0.785	0.755	0.755	0.759	0.759	0.762	0.759	0.751	0.737	0.759	0.744	0.751	0.748	0.748	0.762	0.742	0.742	0.744	0.744	0.774	0.766	0.748	0.781	0.797	0.786	0.782
IGLV4	0.882	0.885	0.882	0.882	0.871	0.871	0.875	0.867	0.912	0.916	0.92	ID	0.897	0.874	0.878	0.821	0.84	0.768	0.764	0.761	0.764	0.757	0.761	0.781	0.751	0.751	0.755	0.755	0.759	0.751	0.751	0.725	0.748	0.759	0.766	0.762	0.74	0.759	0.742	0.731	0.744	0.733	0.77	0.766	0.751	0.774	0.79	0.775	0.767
IGLV22	0.89	0.893	0.897	0.897	0.897	0.897	0.901	0.901	0.886	0.893	0.897	0.897	ID	0.856	0.859	0.878	0.867	0.787	0.783	0.779	0.783	0.768	0.768	0.792	0.77	0.77	0.774	0.774	0.777	0.77	0.766	0.744	0.766	0.774	0.781	0.777	0.755	0.777	0.743	0.736	0.759	0.744	0.781	0.781	0.766	0.792	0.816	0.797	0.794
16.2	0.84	0.844	0.84	0.833	0.837	0.837	0.84	0.833	0.878	0.859	0.863	0.874	0.856	ID	0.996	0.84	0.875	0.757	0.753	0.757	0.753	0.746	0.753	0.781	0.751	0.751	0.755	0.755	0.759	0.751	0.751	0.729	0.744	0.755	0.762	0.759	0.74	0.759	0.735	0.723	0.74	0.718	0.759	0.755	0.759	0.77	0.782	0.782	0.767
26.2	0.844	0.847	0.844	0.837	0.84	0.84	0.844	0.837	0.882	0.863	0.866	0.878	0.859	0.996	ID	0.844	0.878	0.761	0.757	0.761	0.757	0.75	0.757	0.785	0.755	0.755	0.759	0.759	0.762	0.755	0.755	0.733	0.748	0.759	0.766	0.762	0.744	0.762	0.738	0.727	0.744	0.722	0.762	0.759	0.759	0.774	0.786	0.786	0.771
12.1	0.818	0.821	0.825	0.81	0.818	0.818	0.821	0.821	0.829	0.821	0.825	0.821	0.878	0.84	0.844	ID	0.882	0.761	0.761	0.753	0.757	0.738	0.738	0.77	0.737	0.737	0.737	0.737	0.74	0.733	0.733	0.711	0.733	0.722	0.729	0.725	0.725	0.744	0.713	0.706	0.707	0.714	0.748	0.744	0.733	0.744	0.771	0.745	0.756
2.2	0.829	0.833	0.837	0.833	0.84	0.84	0.844	0.837	0.848	0.852	0.856	0.84	0.867	0.875	0.878	0.882	ID	0.761	0.761	0.753	0.757	0.746	0.746	0.774	0.744	0.744	0.748	0.748	0.751	0.744	0.744	0.711	0.729	0.74	0.748	0.744	0.737	0.748	0.728	0.724	0.722	0.707	0.762	0.755	0.737	0.766	0.779	0.767	0.767
IGLV2	0.742	0.746	0.75	0.738	0.75	0.75	0.746	0.738	0.779	0.757	0.761	0.768	0.787	0.757	0.761	0.761	0.761	ID	0.996	0.992	0.996	0.928	0.94	0.933	0.896	0.896	0.903	0.903	0.907	0.892	0.888	0.874	0.918	0.877	0.885	0.874	0.885	0.888	0.891	0.895	0.859	0.862	0.881	0.892	0.859	0.837	0.88	0.865	0.876
IGLV39	0.738	0.742	0.746	0.735	0.746	0.746	0.742	0.735	0.776	0.753	0.757	0.764	0.783	0.753	0.757	0.761	0.761	0.996	ID	0.988	0.992	0.925	0.936	0.929	0.892	0.892	0.9	0.9	0.903	0.888	0.892	0.87	0.914	0.874	0.881	0.87	0.888	0.885	0.891	0.895	0.855	0.859	0.877	0.888	0.855	0.833	0.876	0.861	0.873
IGLV25	0.738	0.742	0.746	0.731	0.742	0.742	0.738	0.731	0.779	0.75	0.753	0.761	0.779	0.757	0.761	0.753	0.753	0.992	0.988	ID	0.996	0.928	0.94	0.925	0.892	0.892	0.9	0.9	0.9	0.888	0.885	0.87	0.911	0.87	0.877	0.866	0.881	0.885	0.884	0.888	0.855	0.859	0.874	0.885	0.862	0.833	0.873	0.873	0.876
IGLV35	0.738	0.742	0.746	0.735	0.746	0.746	0.742	0.735	0.776	0.753	0.757	0.764	0.783	0.753	0.757	0.757	0.757	0.996	0.992	0.996	ID	0.932	0.943	0.929	0.896	0.896	0.903	0.903	0.903	0.892	0.888	0.874	0.914	0.874	0.881	0.87	0.885	0.888	0.888	0.891	0.859	0.862	0.877	0.888	0.859	0.837	0.876	0.869	0.88
1.3	0.735	0.738	0.742	0.727	0.735	0.735	0.731	0.731	0.772	0.757	0.761	0.757	0.768	0.746	0.75	0.738	0.746	0.928	0.925	0.928	0.932	ID	0.981	0.929	0.888	0.888	0.9	0.9	0.896	0.885	0.881	0.862	0.918	0.885	0.892	0.881	0.87	0.874	0.876	0.884	0.851	0.87	0.859	0.862	0.844	0.822	0.835	0.85	0.861
16.1	0.735	0.738	0.742	0.731	0.742	0.742	0.738	0.731	0.776	0.761	0.764	0.761	0.768	0.753	0.757	0.738	0.746	0.94	0.936	0.94	0.943	0.981	ID	0.94	0.888	0.888	0.9	0.9	0.896	0.885	0.881	0.877	0.925	0.885	0.892	0.881	0.877	0.881	0.873	0.88	0.859	0.877	0.866	0.87	0.848	0.829	0.843	0.858	0.869
3	0.759	0.762	0.766	0.755	0.766	0.766	0.762	0.755	0.803	0.781	0.785	0.781	0.792	0.781	0.785	0.77	0.774	0.933	0.929	0.925	0.929	0.929	0.94	ID	0.903	0.903	0.914	0.914	0.918	0.907	0.896	0.885	0.929	0.903	0.911	0.9	0.888	0.911	0.874	0.866	0.874	0.888	0.922	0.918	0.874	0.862	0.851	0.859	0.862
IGLV27	0.74	0.744	0.748	0.733	0.74	0.74	0.74	0.733	0.77	0.751	0.755	0.751	0.77	0.751	0.755	0.737	0.744	0.896	0.892	0.892	0.896	0.888	0.888	0.903	ID	1	0.977	0.977	0.962	0.955	0.962	0.955	0.948	0.925	0.933	0.929	0.955	0.914	0.844	0.844	0.914	0.911	0.877	0.881	0.896	0.851	0.833	0.84	0.844
IGLV37	0.74	0.744	0.748	0.733	0.74	0.74	0.74	0.733	0.77	0.751	0.755	0.751	0.77	0.751	0.755	0.737	0.744	0.896	0.892	0.892	0.896	0.888	0.888	0.903	1	ID	0.977	0.977	0.962	0.955	0.962	0.955	0.948	0.925	0.933	0.929	0.955	0.914	0.844	0.844	0.914	0.911	0.877	0.881	0.896	0.851	0.833	0.84	0.844
IGLV28	0.744	0.748	0.751	0.737	0.744	0.744	0.744	0.737	0.774	0.755	0.759	0.755	0.774	0.755	0.759	0.737	0.748	0.903	0.9	0.9	0.903	0.9	0.9	0.914	0.977	0.977	ID	1	0.977	0.97	0.97	0.951	0.951	0.929	0.937	0.933	0.955	0.925	0.848	0.848	0.922	0.925	0.885	0.888	0.907	0.859	0.84	0.848	0.851
IGLV33	0.744	0.748	0.751	0.737	0.744	0.744	0.744	0.737	0.774	0.755	0.759	0.755	0.774	0.755	0.759	0.737	0.748	0.903	0.9	0.9	0.903	0.9	0.9	0.914	0.977	0.977	1	ID	0.977	0.97	0.97	0.951	0.951	0.929	0.937	0.933	0.955	0.925	0.848	0.848	0.922	0.925	0.885	0.888	0.907	0.859	0.84	0.848	0.851
IGLV49	0.748	0.751	0.755	0.74	0.748	0.748	0.748	0.74	0.777	0.759	0.762	0.759	0.777	0.759	0.762	0.74	0.751	0.907	0.903	0.9	0.903	0.896	0.896	0.918	0.962	0.962	0.977	0.977	ID	0.981	0.97	0.937	0.951	0.925	0.933	0.929	0.94	0.933	0.848	0.848	0.911	0.907	0.896	0.9	0.914	0.859	0.844	0.84	0.844
IGLV55	0.74	0.744	0.748	0.733	0.74	0.74	0.74	0.733	0.77	0.755	0.759	0.751	0.77	0.751	0.755	0.733	0.744	0.892	0.888	0.888	0.892	0.885	0.885	0.907	0.955	0.955	0.97	0.97	0.981	ID	0.97	0.937	0.937	0.914	0.922	0.918	0.929	0.925	0.84	0.84	0.907	0.9	0.885	0.888	0.914	0.855	0.829	0.829	0.833
IGLV43	0.737	0.74	0.744	0.729	0.737	0.737	0.737	0.729	0.766	0.748	0.751	0.751	0.766	0.751	0.755	0.733	0.744	0.888	0.892	0.885	0.888	0.881	0.881	0.896	0.962	0.962	0.97	0.97	0.97	0.97	ID	0.937	0.944	0.925	0.933	0.929	0.94	0.918	0.837	0.837	0.911	0.9	0.877	0.881	0.914	0.84	0.822	0.829	0.833
IGLV52	0.733	0.737	0.74	0.718	0.725	0.725	0.733	0.725	0.751	0.733	0.737	0.725	0.744	0.729	0.733	0.711	0.711	0.874	0.87	0.87	0.874	0.862	0.877	0.885	0.955	0.955	0.951	0.951	0.937	0.937	0.937	ID	0.929	0.9	0.907	0.903	0.933	0.9	0.814	0.814	0.896	0.903	0.855	0.859	0.885	0.829	0.818	0.825	0.829
5.3	0.737	0.74	0.744	0.729	0.74	0.74	0.737	0.729	0.766	0.755	0.759	0.748	0.766	0.744	0.748	0.733	0.729	0.918	0.914	0.911	0.914	0.918	0.925	0.929	0.948	0.948	0.951	0.951	0.951	0.937	0.944	0.929	ID	0.944	0.951	0.94	0.929	0.933	0.848	0.859	0.907	0.914	0.885	0.888	0.888	0.84	0.829	0.837	0.848
2.1	0.733	0.737	0.74	0.729	0.737	0.737	0.737	0.729	0.762	0.74	0.744	0.759	0.774	0.755	0.759	0.722	0.74	0.877	0.874	0.87	0.874	0.885	0.885	0.903	0.925	0.925	0.929	0.929	0.925	0.914	0.925	0.9	0.944	ID	0.992	0.981	0.9	0.922	0.825	0.825	0.911	0.877	0.866	0.87	0.885	0.825	0.807	0.825	0.822
5.4	0.74	0.744	0.748	0.737	0.744	0.744	0.744	0.737	0.77	0.748	0.751	0.766	0.781	0.762	0.766	0.729	0.748	0.885	0.881	0.877	0.881	0.892	0.892	0.911	0.933	0.933	0.937	0.937	0.933	0.922	0.933	0.907	0.951	0.992	ID	0.988	0.907	0.929	0.833	0.833	0.914	0.885	0.874	0.877	0.892	0.833	0.814	0.833	0.829
4.1	0.737	0.74	0.744	0.733	0.74	0.74	0.74	0.733	0.766	0.744	0.748	0.762	0.777	0.759	0.762	0.725	0.744	0.874	0.87	0.866	0.87	0.881	0.881	0.9	0.929	0.929	0.933	0.933	0.929	0.918	0.929	0.903	0.94	0.981	0.988	ID	0.903	0.925	0.822	0.822	0.911	0.874	0.87	0.874	0.888	0.829	0.811	0.829	0.825
IGLV30	0.733	0.737	0.74	0.725	0.733	0.733	0.733	0.725	0.762	0.744	0.748	0.74	0.755	0.74	0.744	0.725	0.737	0.885	0.888	0.881	0.885	0.87	0.877	0.888	0.955	0.955	0.955	0.955	0.94	0.929	0.94	0.933	0.929	0.9	0.907	0.903	ID	0.917	0.829	0.829	0.892	0.9	0.862	0.866	0.898	0.84	0.829	0.837	0.844
12.2	0.744	0.748	0.751	0.748	0.755	0.755	0.755	0.748	0.777	0.759	0.762	0.759	0.777	0.759	0.762	0.744	0.748	0.888	0.885	0.885	0.888	0.874	0.881	0.911	0.914	0.914	0.925	0.925	0.933	0.925	0.918	0.9	0.933	0.922	0.929	0.925	0.917	ID	0.833	0.829	0.874	0.881	0.877	0.881	0.917	0.844	0.837	0.84	0.837
26.1	0.727	0.731	0.728	0.717	0.728	0.728	0.724	0.717	0.761	0.738	0.742	0.742	0.743	0.735	0.738	0.713	0.728	0.891	0.891	0.884	0.888	0.876	0.873	0.874	0.844	0.844	0.848	0.848	0.848	0.84	0.837	0.814	0.848	0.825	0.833	0.822	0.829	0.833	ID	0.977	0.8	0.811	0.818	0.829	0.796	0.825	0.828	0.821	0.817
5.1	0.72	0.723	0.721	0.71	0.721	0.721	0.717	0.71	0.753	0.738	0.742	0.731	0.736	0.723	0.727	0.706	0.724	0.895	0.895	0.888	0.891	0.884	0.88	0.866	0.844	0.844	0.848	0.848	0.848	0.84	0.837	0.814	0.859	0.825	0.833	0.822	0.829	0.829	0.977	ID	0.796	0.814	0.811	0.822	0.796	0.814	0.825	0.821	0.817
IGLV6	0.729	0.733	0.737	0.722	0.729	0.729	0.729	0.722	0.755	0.74	0.744	0.744	0.759	0.74	0.744	0.707	0.722	0.859	0.855	0.855	0.859	0.851	0.859	0.874	0.914	0.914	0.922	0.922	0.911	0.907	0.911	0.896	0.907	0.911	0.914	0.911	0.892	0.874	0.8	0.796	ID	0.87	0.848	0.848	0.874	0.833	0.814	0.818	0.822
IGLV56	0.729	0.733	0.737	0.718	0.725	0.725	0.733	0.725	0.751	0.74	0.744	0.733	0.744	0.718	0.722	0.714	0.707	0.862	0.859	0.859	0.862	0.87	0.877	0.888	0.911	0.911	0.925	0.925	0.907	0.9	0.9	0.903	0.914	0.877	0.885	0.874	0.9	0.881	0.811	0.814	0.87	ID	0.862	0.866	0.859	0.84	0.814	0.814	0.833
IGLV23	0.755	0.759	0.762	0.748	0.759	0.759	0.759	0.751	0.785	0.77	0.774	0.77	0.781	0.759	0.762	0.748	0.762	0.881	0.877	0.874	0.877	0.859	0.866	0.922	0.877	0.877	0.885	0.885	0.896	0.885	0.877	0.855	0.885	0.866	0.874	0.87	0.862	0.877	0.818	0.811	0.848	0.862	ID	0.988	0.851	0.862	0.851	0.844	0.84
IGLV45	0.755	0.759	0.762	0.748	0.759	0.759	0.759	0.751	0.781	0.762	0.766	0.766	0.781	0.755	0.759	0.744	0.755	0.892	0.888	0.885	0.888	0.862	0.87	0.918	0.881	0.881	0.888	0.888	0.9	0.888	0.881	0.859	0.888	0.87	0.877	0.874	0.866	0.881	0.829	0.822	0.848	0.866	0.988	ID	0.855	0.866	0.862	0.855	0.851
IGLV7	0.74	0.744	0.748	0.733	0.74	0.74	0.74	0.737	0.774	0.744	0.748	0.751	0.766	0.759	0.759	0.733	0.737	0.859	0.855	0.862	0.859	0.844	0.848	0.874	0.896	0.896	0.907	0.907	0.914	0.914	0.914	0.885	0.888	0.885	0.892	0.888	0.898	0.917	0.796	0.796	0.874	0.859	0.851	0.855	ID	0.811	0.814	0.822	0.818
IGLV20	0.766	0.77	0.77	0.755	0.766	0.766	0.766	0.759	0.796	0.777	0.781	0.774	0.792	0.77	0.774	0.744	0.766	0.837	0.833	0.833	0.837	0.822	0.829	0.862	0.851	0.851	0.859	0.859	0.859	0.855	0.84	0.829	0.84	0.825	0.833	0.829	0.84	0.844	0.825	0.814	0.833	0.84	0.862	0.866	0.811	ID	0.911	0.885	0.874
IGLV8	0.779	0.782	0.786	0.775	0.782	0.782	0.782	0.775	0.812	0.794	0.797	0.79	0.816	0.782	0.786	0.771	0.779	0.88	0.876	0.873	0.876	0.835	0.843	0.851	0.833	0.833	0.84	0.84	0.844	0.829	0.822	0.818	0.829	0.807	0.814	0.811	0.829	0.837	0.828	0.825	0.814	0.814	0.851	0.862	0.814	0.911	ID	0.936	0.932
18	0.771	0.775	0.779	0.764	0.775	0.775	0.775	0.767	0.808	0.782	0.786	0.775	0.797	0.782	0.786	0.745	0.767	0.865	0.861	0.873	0.869	0.85	0.858	0.859	0.84	0.84	0.848	0.848	0.84	0.829	0.829	0.825	0.837	0.825	0.833	0.829	0.837	0.84	0.821	0.821	0.818	0.814	0.844	0.855	0.822	0.885	0.936	ID	0.966
26.3	0.764	0.767	0.771	0.76	0.775	0.775	0.771	0.764	0.797	0.779	0.782	0.767	0.794	0.767	0.771	0.756	0.767	0.876	0.873	0.876	0.88	0.861	0.869	0.862	0.844	0.844	0.851	0.851	0.844	0.833	0.833	0.829	0.848	0.822	0.829	0.825	0.844	0.837	0.817	0.817	0.822	0.833	0.84	0.851	0.818	0.874	0.932	0.966	ID
3.1	0.734	0.734	0.734	0.715	0.722	0.722	0.73	0.722	0.76	0.752	0.756	0.73	0.749	0.73	0.734	0.7	0.726	0.805	0.802	0.798	0.802	0.809	0.813	0.822	0.785	0.785	0.796	0.796	0.796	0.788	0.774	0.785	0.803	0.774	0.781	0.77	0.788	0.792	0.78	0.776	0.766	0.781	0.803	0.803	0.77	0.8	0.842	0.838	0.835
10	0.775	0.779	0.782	0.775	0.775	0.775	0.775	0.767	0.82	0.797	0.801	0.797	0.786	0.782	0.786	0.756	0.767	0.82	0.817	0.817	0.817	0.817	0.817	0.844	0.822	0.822	0.825	0.825	0.833	0.818	0.811	0.792	0.822	0.807	0.814	0.803	0.803	0.814	0.791	0.776	0.788	0.8	0.818	0.818	0.774	0.814	0.816	0.82	0.812
17	0.775	0.779	0.782	0.775	0.775	0.775	0.775	0.767	0.82	0.797	0.801	0.805	0.794	0.79	0.794	0.756	0.779	0.82	0.817	0.817	0.817	0.817	0.817	0.844	0.822	0.822	0.825	0.825	0.833	0.818	0.811	0.792	0.822	0.814	0.822	0.811	0.811	0.814	0.791	0.776	0.788	0.8	0.818	0.818	0.774	0.814	0.816	0.82	0.812
9	0.771	0.775	0.779	0.771	0.771	0.771	0.771	0.764	0.816	0.794	0.797	0.801	0.79	0.786	0.79	0.752	0.775	0.817	0.813	0.813	0.813	0.813	0.813	0.84	0.818	0.818	0.822	0.822	0.829	0.814	0.807	0.788	0.818	0.811	0.818	0.807	0.807	0.811	0.788	0.773	0.785	0.796	0.814	0.814	0.77	0.811	0.812	0.816	0.808
5.2	0.779	0.782	0.786	0.771	0.779	0.779	0.779	0.771	0.816	0.794	0.797	0.794	0.79	0.786	0.79	0.76	0.779	0.828	0.824	0.824	0.824	0.82	0.824	0.851	0.829	0.829	0.833	0.833	0.84	0.825	0.818	0.8	0.829	0.814	0.822	0.811	0.818	0.822	0.799	0.784	0.796	0.807	0.825	0.825	0.781	0.814	0.816	0.82	0.812
1.2	0.764	0.767	0.771	0.756	0.767	0.767	0.764	0.756	0.801	0.779	0.782	0.786	0.79	0.779	0.782	0.76	0.764	0.824	0.82	0.82	0.82	0.813	0.817	0.848	0.818	0.818	0.822	0.822	0.829	0.814	0.807	0.788	0.822	0.811	0.818	0.807	0.8	0.814	0.791	0.776	0.785	0.796	0.818	0.818	0.77	0.811	0.816	0.816	0.812
8.0	0.775	0.779	0.782	0.767	0.779	0.779	0.775	0.767	0.808	0.786	0.79	0.786	0.786	0.779	0.782	0.756	0.764	0.824	0.82	0.82	0.82	0.813	0.817	0.844	0.822	0.822	0.825	0.825	0.833	0.818	0.811	0.792	0.825	0.807	0.814	0.803	0.803	0.814	0.795	0.78	0.788	0.8	0.814	0.818	0.774	0.814	0.816	0.82	0.816
4.2	0.764	0.767	0.771	0.756	0.764	0.764	0.764	0.756	0.794	0.779	0.782	0.775	0.779	0.771	0.775	0.749	0.752	0.817	0.813	0.813	0.813	0.817	0.82	0.84	0.803	0.803	0.807	0.807	0.814	0.8	0.792	0.774	0.818	0.788	0.796	0.785	0.788	0.8	0.776	0.769	0.77	0.803	0.807	0.807	0.766	0.796	0.805	0.808	0.808
IGLV10	0.666	0.67	0.674	0.67	0.666	0.666	0.666	0.659	0.688	0.692	0.696	0.688	0.7	0.674	0.677	0.666	0.666	0.74	0.744	0.733	0.737	0.748	0.751	0.755	0.74	0.74	0.748	0.748	0.748	0.74	0.74	0.718	0.759	0.74	0.748	0.737	0.74	0.744	0.737	0.74	0.725	0.722	0.748	0.751	0.696	0.77	0.77	0.762	0.748
IGLV12	0.696	0.7	0.703	0.685	0.688	0.688	0.688	0.681	0.696	0.707	0.703	0.692	0.707	0.688	0.692	0.677	0.674	0.74	0.737	0.733	0.737	0.74	0.748	0.751	0.737	0.737	0.744	0.744	0.744	0.737	0.729	0.714	0.755	0.729	0.737	0.725	0.729	0.744	0.74	0.737	0.722	0.729	0.748	0.751	0.7	0.774	0.777	0.762	0.748
IGLV13	0.685	0.688	0.692	0.681	0.685	0.685	0.685	0.677	0.707	0.711	0.714	0.703	0.725	0.711	0.714	0.696	0.696	0.755	0.759	0.748	0.751	0.759	0.766	0.77	0.759	0.759	0.766	0.766	0.766	0.755	0.759	0.737	0.777	0.759	0.759	0.748	0.755	0.759	0.748	0.751	0.737	0.737	0.759	0.762	0.714	0.781	0.788	0.788	0.774
6.2	0.685	0.688	0.692	0.681	0.688	0.688	0.688	0.681	0.711	0.707	0.711	0.696	0.725	0.718	0.722	0.703	0.696	0.74	0.737	0.74	0.737	0.74	0.748	0.759	0.737	0.737	0.744	0.744	0.748	0.737	0.733	0.714	0.755	0.737	0.737	0.725	0.725	0.74	0.733	0.729	0.714	0.718	0.748	0.751	0.711	0.759	0.77	0.777	0.755
6.1	0.677	0.681	0.685	0.688	0.692	0.692	0.692	0.685	0.703	0.703	0.707	0.692	0.722	0.688	0.692	0.7	0.692	0.737	0.733	0.729	0.733	0.733	0.74	0.759	0.733	0.733	0.737	0.737	0.744	0.737	0.729	0.711	0.751	0.725	0.725	0.714	0.722	0.748	0.729	0.733	0.711	0.722	0.748	0.744	0.707	0.755	0.77	0.755	0.748
IGLV11	0.665	0.661	0.661	0.672	0.68	0.68	0.676	0.669	0.68	0.684	0.687	0.684	0.702	0.672	0.676	0.669	0.661	0.695	0.691	0.687	0.691	0.684	0.691	0.718	0.685	0.685	0.688	0.688	0.692	0.692	0.685	0.67	0.7	0.681	0.688	0.677	0.677	0.707	0.687	0.687	0.681	0.674	0.692	0.692	0.674	0.707	0.717	0.713	0.71
IGLV14	0.595	0.599	0.602	0.61	0.61	0.61	0.614	0.606	0.629	0.621	0.625	0.632	0.632	0.632	0.636	0.621	0.621	0.664	0.66	0.66	0.664	0.671	0.675	0.685	0.666	0.666	0.677	0.677	0.666	0.67	0.677	0.655	0.662	0.659	0.662	0.659	0.655	0.681	0.66	0.664	0.659	0.662	0.666	0.655	0.651	0.659	0.662	0.662	0.655
6c	0.58	0.584	0.588	0.595	0.595	0.595	0.599	0.591	0.621	0.617	0.621	0.614	0.61	0.61	0.614	0.599	0.599	0.656	0.652	0.652	0.656	0.652	0.656	0.662	0.659	0.659	0.662	0.662	0.659	0.659	0.659	0.644	0.648	0.625	0.629	0.637	0.651	0.659	0.652	0.66	0.655	0.651	0.666	0.655	0.629	0.655	0.67	0.662	0.659
6d	0.565	0.569	0.573	0.58	0.58	0.58	0.584	0.576	0.606	0.602	0.606	0.602	0.595	0.599	0.602	0.595	0.602	0.652	0.652	0.652	0.656	0.656	0.66	0.67	0.666	0.666	0.67	0.67	0.666	0.662	0.67	0.648	0.655	0.648	0.651	0.655	0.659	0.662	0.645	0.652	0.648	0.644	0.662	0.655	0.64	0.633	0.629	0.629	0.629
IGLV17	0.573	0.576	0.584	0.599	0.595	0.595	0.599	0.595	0.606	0.599	0.602	0.595	0.591	0.591	0.595	0.588	0.591	0.626	0.623	0.623	0.626	0.623	0.626	0.633	0.625	0.625	0.629	0.629	0.629	0.629	0.637	0.614	0.618	0.625	0.629	0.625	0.622	0.637	0.634	0.638	0.629	0.603	0.633	0.629	0.614	0.625	0.647	0.647	0.644
6a	0.591	0.595	0.599	0.599	0.599	0.599	0.602	0.599	0.621	0.614	0.617	0.61	0.614	0.606	0.61	0.591	0.606	0.667	0.664	0.66	0.664	0.66	0.66	0.67	0.655	0.655	0.662	0.662	0.666	0.659	0.662	0.64	0.651	0.64	0.644	0.644	0.659	0.655	0.664	0.667	0.655	0.644	0.662	0.659	0.655	0.666	0.681	0.674	0.677
IGLV15	0.565	0.569	0.573	0.569	0.573	0.573	0.573	0.565	0.588	0.588	0.591	0.588	0.584	0.569	0.573	0.569	0.565	0.623	0.623	0.623	0.626	0.626	0.63	0.64	0.622	0.622	0.625	0.625	0.629	0.637	0.633	0.603	0.625	0.611	0.614	0.618	0.625	0.625	0.63	0.638	0.622	0.614	0.637	0.633	0.611	0.618	0.621	0.621	0.621
IGLV16	0.569	0.573	0.576	0.573	0.573	0.573	0.576	0.576	0.576	0.565	0.569	0.573	0.588	0.554	0.558	0.561	0.558	0.589	0.589	0.597	0.593	0.6	0.597	0.611	0.603	0.603	0.603	0.603	0.607	0.607	0.614	0.585	0.596	0.6	0.603	0.603	0.607	0.618	0.6	0.604	0.6	0.588	0.618	0.614	0.6	0.607	0.606	0.614	0.595
6b	0.576	0.58	0.584	0.58	0.58	0.58	0.584	0.576	0.591	0.58	0.584	0.588	0.591	0.573	0.576	0.573	0.565	0.6	0.6	0.608	0.604	0.604	0.608	0.622	0.614	0.614	0.614	0.614	0.614	0.614	0.622	0.596	0.607	0.611	0.614	0.618	0.614	0.629	0.608	0.611	0.611	0.596	0.622	0.618	0.607	0.607	0.614	0.625	0.61
IGLV18	0.543	0.546	0.55	0.546	0.55	0.55	0.554	0.546	0.584	0.565	0.569	0.573	0.595	0.58	0.584	0.576	0.584	0.623	0.619	0.623	0.619	0.626	0.63	0.64	0.644	0.644	0.637	0.637	0.64	0.633	0.64	0.618	0.64	0.637	0.64	0.633	0.64	0.633	0.608	0.608	0.637	0.625	0.625	0.614	0.614	0.622	0.621	0.632	0.621
IGLV41	0.629	0.632	0.636	0.636	0.625	0.625	0.625	0.621	0.651	0.662	0.662	0.659	0.662	0.644	0.647	0.621	0.636	0.697	0.694	0.694	0.697	0.716	0.712	0.688	0.685	0.685	0.692	0.692	0.681	0.681	0.677	0.662	0.692	0.685	0.685	0.681	0.666	0.666	0.654	0.65	0.681	0.674	0.677	0.681	0.648	0.666	0.7	0.7	0.704
IGLV53	0.629	0.632	0.636	0.636	0.625	0.625	0.625	0.621	0.651	0.662	0.662	0.659	0.662	0.644	0.647	0.621	0.636	0.697	0.694	0.694	0.697	0.716	0.712	0.688	0.685	0.685	0.692	0.692	0.681	0.681	0.677	0.662	0.692	0.685	0.685	0.681	0.666	0.666	0.654	0.65	0.681	0.674	0.677	0.681	0.648	0.666	0.7	0.7	0.704
IGLV47	0.632	0.636	0.64	0.632	0.621	0.621	0.629	0.625	0.644	0.655	0.655	0.651	0.647	0.625	0.629	0.61	0.621	0.682	0.679	0.679	0.682	0.701	0.697	0.674	0.67	0.67	0.677	0.677	0.666	0.666	0.662	0.655	0.677	0.67	0.67	0.666	0.651	0.651	0.639	0.635	0.662	0.674	0.662	0.666	0.633	0.651	0.685	0.685	0.689
IGLV3	0.551	0.551	0.548	0.525	0.529	0.529	0.537	0.533	0.559	0.555	0.559	0.555	0.562	0.551	0.555	0.548	0.54	0.581	0.581	0.577	0.577	0.581	0.585	0.596	0.585	0.585	0.603	0.603	0.603	0.596	0.611	0.574	0.592	0.588	0.588	0.596	0.588	0.6	0.566	0.57	0.581	0.592	0.603	0.607	0.577	0.6	0.596	0.577	0.577
IGLV34	0.555	0.555	0.551	0.529	0.533	0.533	0.54	0.537	0.562	0.559	0.562	0.559	0.559	0.548	0.551	0.548	0.54	0.577	0.577	0.574	0.574	0.577	0.581	0.592	0.588	0.588	0.607	0.607	0.607	0.6	0.614	0.574	0.596	0.592	0.592	0.6	0.592	0.603	0.57	0.574	0.585	0.603	0.6	0.603	0.581	0.6	0.596	0.574	0.574
IGLV32	0.559	0.559	0.562	0.54	0.537	0.537	0.544	0.548	0.566	0.562	0.566	0.559	0.57	0.555	0.559	0.551	0.548	0.585	0.585	0.581	0.581	0.585	0.588	0.607	0.592	0.592	0.611	0.611	0.611	0.603	0.618	0.577	0.6	0.603	0.603	0.611	0.596	0.607	0.57	0.574	0.596	0.6	0.614	0.611	0.592	0.607	0.596	0.581	0.581
IGLV58	0.562	0.562	0.559	0.548	0.548	0.548	0.555	0.551	0.574	0.577	0.581	0.57	0.577	0.548	0.551	0.555	0.559	0.592	0.592	0.585	0.588	0.6	0.596	0.614	0.618	0.618	0.637	0.637	0.633	0.625	0.644	0.596	0.618	0.611	0.618	0.625	0.611	0.625	0.585	0.588	0.596	0.622	0.622	0.618	0.596	0.618	0.607	0.592	0.6
IGLV40	0.544	0.544	0.544	0.537	0.529	0.529	0.537	0.537	0.562	0.559	0.562	0.566	0.562	0.537	0.54	0.544	0.54	0.585	0.585	0.581	0.585	0.592	0.588	0.6	0.607	0.607	0.618	0.618	0.611	0.611	0.618	0.588	0.6	0.57	0.577	0.585	0.603	0.6	0.588	0.585	0.596	0.622	0.611	0.607	0.574	0.637	0.618	0.6	0.6
IGLV46	0.537	0.537	0.537	0.529	0.522	0.522	0.529	0.529	0.555	0.551	0.555	0.559	0.555	0.533	0.537	0.54	0.537	0.585	0.585	0.581	0.585	0.585	0.581	0.592	0.607	0.607	0.618	0.618	0.611	0.611	0.618	0.588	0.592	0.566	0.574	0.581	0.603	0.592	0.588	0.585	0.592	0.614	0.603	0.6	0.574	0.629	0.611	0.592	0.592
IGLV50	0.559	0.559	0.555	0.54	0.544	0.544	0.551	0.548	0.57	0.566	0.57	0.566	0.574	0.555	0.559	0.559	0.555	0.6	0.6	0.596	0.6	0.603	0.603	0.614	0.618	0.618	0.637	0.637	0.629	0.629	0.637	0.603	0.618	0.588	0.596	0.603	0.622	0.618	0.603	0.6	0.618	0.629	0.625	0.622	0.592	0.648	0.629	0.611	0.611
IGLV51	0.525	0.525	0.522	0.503	0.507	0.507	0.514	0.511	0.551	0.548	0.551	0.537	0.537	0.518	0.522	0.514	0.525	0.544	0.544	0.537	0.54	0.555	0.548	0.57	0.57	0.57	0.585	0.585	0.585	0.577	0.581	0.548	0.562	0.548	0.551	0.559	0.562	0.555	0.551	0.555	0.555	0.581	0.577	0.574	0.537	0.588	0.566	0.555	0.559
IGLV19	0.496	0.496	0.506	0.486	0.486	0.486	0.489	0.489	0.51	0.506	0.51	0.51	0.5	0.503	0.506	0.482	0.5	0.531	0.527	0.534	0.531	0.527	0.527	0.534	0.555	0.555	0.559	0.559	0.552	0.559	0.552	0.531	0.548	0.552	0.552	0.548	0.545	0.541	0.524	0.52	0.559	0.541	0.541	0.538	0.534	0.572	0.555	0.538	0.534
IGLV60	0.498	0.498	0.505	0.477	0.477	0.477	0.481	0.481	0.508	0.505	0.508	0.508	0.491	0.498	0.501	0.477	0.487	0.508	0.505	0.512	0.508	0.508	0.508	0.522	0.536	0.536	0.539	0.539	0.532	0.536	0.529	0.512	0.529	0.539	0.539	0.536	0.518	0.529	0.52	0.51	0.546	0.522	0.529	0.525	0.518	0.57	0.549	0.539	0.525
IGLV21	0.503	0.503	0.513	0.5	0.5	0.5	0.5	0.5	0.513	0.517	0.52	0.513	0.51	0.5	0.503	0.475	0.493	0.545	0.541	0.541	0.545	0.545	0.552	0.538	0.541	0.541	0.548	0.548	0.545	0.552	0.541	0.524	0.548	0.541	0.541	0.538	0.538	0.541	0.541	0.552	0.548	0.534	0.555	0.559	0.531	0.569	0.583	0.562	0.562
IGLV9	0.505	0.505	0.515	0.505	0.505	0.505	0.508	0.508	0.515	0.519	0.522	0.515	0.515	0.512	0.512	0.487	0.501	0.534	0.531	0.531	0.534	0.531	0.538	0.538	0.552	0.552	0.555	0.555	0.548	0.555	0.545	0.541	0.548	0.538	0.538	0.538	0.548	0.552	0.534	0.538	0.552	0.545	0.541	0.538	0.531	0.576	0.576	0.548	0.548
IGLV57	0.475	0.475	0.482	0.475	0.475	0.475	0.479	0.479	0.5	0.503	0.506	0.496	0.479	0.489	0.493	0.475	0.493	0.51	0.513	0.506	0.51	0.503	0.506	0.51	0.517	0.517	0.52	0.52	0.517	0.52	0.52	0.503	0.51	0.51	0.51	0.51	0.52	0.524	0.52	0.524	0.52	0.493	0.524	0.517	0.506	0.541	0.565	0.531	0.531
IGLV44	0.532	0.532	0.53	0.505	0.508	0.508	0.508	0.501	0.557	0.553	0.55	0.532	0.53	0.546	0.55	0.516	0.53	0.59	0.587	0.594	0.59	0.565	0.572	0.58	0.58	0.58	0.58	0.58	0.577	0.584	0.58	0.57	0.584	0.563	0.57	0.566	0.566	0.573	0.535	0.55	0.559	0.566	0.591	0.58	0.566	0.566	0.572	0.562	0.555
[truncated: 40 more columns]
