# Supplementary material for: Bos taurus genome sequence reveals the assortment of immunoglobulin and surrogate light chain genes in domestic cattle
Source: BMC Immunol. 2009 Apr 30;10:22. doi: 10.1186/1471-2172-10-22 (PMC2686674; doi:10.1186/1471-2172-10-22)
Supplement: Additional file 3 — Table S3 – Immunoglobulin κ genes in Btau_3.1. F = functional, FL = fragmented locus, ORF = open reading frame, P = pseudogene. Variations in the RSS heptamer motif that likely prevent recombination are in bold and underlined. Scaffold coordinates are used. [file 1471-2172-10-22-S3.xls]

## Sheet: Sheet1
SUBGROUP	FUNCTIONALITY	GENE NAME	SCAFFOLD	ORIENTATION	OCTAMER	OCTAMER-ATG (bp)	START OF SEQUENCE SIMILARITY TO IG KAPPA GENE CDS	TRASLATION START (ATG)	EXON 1 LENGTH (bp)	SPLICE SIGNALS (gt/ag)	INTRON LENGTH (bp)	CONSERVED RESIDUES V/C: C-W-L-C J: (F/W)-G-X-G	7mer (V genes) 9mer (J genes)	spacer (bp)	9mer (V genes) 7mer (J genes)
kappa variable genes
1	P	IGKV3	Chr11.003.53	+	ATTTGCAT	112	1331507	+	48	+	385	F89	CACAGTG	12	ACATAAACC
1	P	IGKV7	Chr11.003.53	+	ATTTGCAT	116	1365060	+	49	gc/ag	389	+	CACAGTG	12	ACATAAGCC
1	P	IGKV9	Chr11.003.53	+	ATTTGCCT	116	1387606	+	47	+	389	F89	CACAGTG	12	ACATAAACC
1	P	IGKV12	Chr11.003.53	+	ATTTGCCT	116	1422986	+	47	gt/aa	390	+	CACAGTG	12	ACATAAACC
1	P	IGKV15	Chr11.003.53	+	ATTTGCCT	116	1447022	+	47	+	389	F89	CACAGTG	12	ACATAAACC
1	P	IGKV18	Chr11.003.53	+	ATTTGCAT	116	1483551	+	47	at/ag	388	+	TACAGTG	12	ACATAAACC
1	P	IGKV20	Chr11.003.53	+	ATTTGCAT	116	1497328	+	47	+	396	+	CACAGTG	12	ACATAAACC
2	F	IGKV8	Chr11.003.53	+	ATTTGCAT	116	1379686	+	49	+	414	+	CACAGTG	12	ACACAAACC
2	F	IGKV10	Chr11.003.53	+	ATTTGCAT	116	1398842	+	49	+	402	+	CACAGTG	12	ACACAAACC
2	F	IGKV11	Chr11.003.53	+	ATTTGCAT	116	1415920	+	49	+	414	+	CACAGTG	12	ACACAAACC
2	F	IGKV13	Chr11.003.53	+	ATTTGCAT	116	1433551	+	49	+	402	+	CACAGTG	12	ACACAAACC
2	F	IGKV14	Chr11.003.53	+	ATTTGCAT	116	1439947	+	49	+	414	+	CACAGTG	12	ACACAAACC
2	F	IGKV19	Chr11.003.53	+	ATTTGCAT	116	1490916	+	49	+	414	+	CACAGTG	12	ACACAAACC
2	F	IGKV21	Chr11.003.53	+	ATTTGCAT	116	1508121	+	49	+	401	+	CACAGTG	12	ACACAAACC
2	ORF	IGKV17	Chr11.003.53	+	ATTTGCAT	116	1475628	+	49	+	415	R41	CACAGTG	12	ACACAAACT
2	P	IGKV4	Chr11.003.53	+	TTATGCAT	116	1350496	+	49	+	420	+	CACAGTG	12	ACACAAACC
4	F	IGKV23	Chr11.003.53	+	ATTTGCAT	109	1523817	+	52	+	123	+	CACAGTG	12	ACATAAACC
4	P	IGKV1	Chr11.003.53	+	ATTACATG	106	1306120	+	48	+	125	+	CACAGTA	12	ACATAAACC
4	P	IGKV6	Chr11.003.53	+	ATTTACAT	111	1356488	+	49	ga/at	125	F89	CACAGTG	12	ACATAAACC
4	P	IGKV22	Chr11.003.53	+	ATTTGCAT	109	1512669	+	52	+	115	R41, F89	TACAGTG	12	ACATAAACC
4	P	IGKV24	Chr11.003.53	+	ATTTGCAT	109	1559198	+	49	ga/gg	125	+	CACAGTG	12	ACATAGACC
5	P	IGKV2	Chr11.003.53	+	ATTTGGAA	124	1310260	+	49	+	674	STOP104	TCCAGTG	12	ACAAAAACC
kappa joining genes
	F	IGKJ1	Chr11.003.53	+			1568662			gt/		+	GGTTTTTGT	23	TGTTGTG
	ORF	IGKJ2	Chr11.003.53	+			1568968			gt/		F-G-P-R	GGTATTTGT	22	CACTGTG
	F	IGKJ3	Chr11.003.53	+			1569313			gt/		+	GGTTTTTGT	23	CGCTGTG
kappa constant gene
	F	IGKC1	Chr11.003.53	+			1573163			/ag		+
