# Supplementary material for: Bos taurus genome sequence reveals the assortment of immunoglobulin and surrogate light chain genes in domestic cattle
Source: BMC Immunol. 2009 Apr 30;10:22. doi: 10.1186/1471-2172-10-22 (PMC2686674; doi:10.1186/1471-2172-10-22)
Supplement: Additional file 4 — Table S4 – Sequence identity matrix of ruminant immunoglobulin κ variable genes. Sequences corresponding to the V region but excluding CRD3 were aligned and a sequence identity matrix was calculated as described in the methods. The ovine sequences 1, 2.1, 2.2, 2.3, 3 and 4 (AF038133–AF038138) are derived from cDNA [14]. Identities ≥ 80% are in bold. Subgroups are bounded and colored light green. Diagonal cells are marked as ID. [file 1471-2172-10-22-S4.xls]

## Sheet: Sheet1
Seq->	1	IGKV7	IGKV12	IGKV15	IGKV9	IGKV18	IGKV20	IGKV3	2.1.	2.3.	IGKV10	IGKV13	IGKV11	IGKV14	IGKV8	IGKV17	IGKV19	2.2.	IGKV21	IGKV4	4	IGKV23	IGKV1	IGKV24	IGKV6	IGKV22	IGKV2	3
1	ID	0.946	0.925	0.928	0.928	0.871	0.885	0.856	0.788	0.681	0.77	0.77	0.774	0.774	0.774	0.77	0.788	0.777	0.788	0.802	0.641	0.652	0.634	0.616	0.594	0.63	0.654	0.637
IGKV7	0.946	ID	0.932	0.946	0.946	0.867	0.878	0.842	0.77	0.67	0.752	0.752	0.756	0.756	0.756	0.752	0.777	0.759	0.77	0.774	0.623	0.63	0.612	0.62	0.591	0.623	0.629	0.609
IGKV12	0.925	0.932	ID	0.971	0.971	0.871	0.882	0.832	0.75	0.657	0.739	0.739	0.742	0.742	0.742	0.732	0.753	0.746	0.757	0.76	0.621	0.628	0.61	0.592	0.585	0.61	0.627	0.596
IGKV15	0.928	0.946	0.971	ID	1	0.878	0.889	0.842	0.753	0.657	0.742	0.742	0.746	0.746	0.746	0.735	0.757	0.757	0.76	0.764	0.621	0.628	0.61	0.592	0.596	0.617	0.62	0.603
IGKV9	0.928	0.946	0.971	1	ID	0.878	0.889	0.842	0.753	0.657	0.742	0.742	0.746	0.746	0.746	0.735	0.757	0.757	0.76	0.764	0.621	0.628	0.61	0.592	0.596	0.617	0.62	0.603
IGKV18	0.871	0.867	0.871	0.878	0.878	ID	0.946	0.817	0.739	0.666	0.739	0.739	0.732	0.732	0.732	0.725	0.746	0.725	0.735	0.735	0.61	0.614	0.607	0.596	0.564	0.6	0.606	0.6
IGKV20	0.885	0.878	0.882	0.889	0.889	0.946	ID	0.827	0.745	0.655	0.745	0.745	0.738	0.738	0.738	0.731	0.752	0.731	0.752	0.749	0.623	0.627	0.627	0.602	0.573	0.605	0.619	0.605
IGKV3	0.856	0.842	0.832	0.842	0.842	0.817	0.827	ID	0.806	0.691	0.81	0.81	0.806	0.806	0.806	0.795	0.802	0.806	0.817	0.799	0.641	0.634	0.627	0.623	0.587	0.62	0.633	0.637
2.1.	0.788	0.77	0.75	0.753	0.753	0.739	0.745	0.806	ID	0.845	0.917	0.917	0.91	0.91	0.91	0.924	0.931	0.87	0.885	0.874	0.623	0.641	0.637	0.598	0.573	0.594	0.608	0.587
2.3.	0.681	0.67	0.657	0.657	0.657	0.666	0.655	0.691	0.845	ID	0.82	0.82	0.81	0.81	0.81	0.82	0.845	0.763	0.777	0.77	0.555	0.58	0.569	0.537	0.53	0.516	0.533	0.516
IGKV10	0.77	0.752	0.739	0.742	0.742	0.739	0.745	0.81	0.917	0.82	ID	1	0.964	0.964	0.964	0.949	0.942	0.903	0.921	0.87	0.623	0.648	0.634	0.602	0.587	0.577	0.597	0.605
IGKV13	0.77	0.752	0.739	0.742	0.742	0.739	0.745	0.81	0.917	0.82	1	ID	0.964	0.964	0.964	0.949	0.942	0.903	0.921	0.87	0.623	0.648	0.634	0.602	0.587	0.577	0.597	0.605
IGKV11	0.774	0.756	0.742	0.746	0.746	0.732	0.738	0.806	0.91	0.81	0.964	0.964	ID	1	1	0.96	0.939	0.899	0.917	0.867	0.641	0.67	0.652	0.612	0.608	0.59	0.611	0.619
IGKV14	0.774	0.756	0.742	0.746	0.746	0.732	0.738	0.806	0.91	0.81	0.964	0.964	1	ID	1	0.96	0.939	0.899	0.917	0.867	0.641	0.67	0.652	0.612	0.608	0.59	0.611	0.619
IGKV8	0.774	0.756	0.742	0.746	0.746	0.732	0.738	0.806	0.91	0.81	0.964	0.964	1	1	ID	0.96	0.939	0.899	0.917	0.867	0.641	0.67	0.652	0.612	0.608	0.59	0.611	0.619
IGKV17	0.77	0.752	0.732	0.735	0.735	0.725	0.731	0.795	0.924	0.82	0.949	0.949	0.96	0.96	0.96	ID	0.939	0.892	0.917	0.867	0.641	0.67	0.637	0.602	0.594	0.587	0.615	0.609
IGKV19	0.788	0.777	0.753	0.757	0.757	0.746	0.752	0.802	0.931	0.845	0.942	0.942	0.939	0.939	0.939	0.939	ID	0.881	0.899	0.878	0.63	0.659	0.637	0.609	0.605	0.584	0.622	0.602
2.2	0.777	0.759	0.746	0.757	0.757	0.725	0.731	0.806	0.87	0.763	0.903	0.903	0.899	0.899	0.899	0.892	0.881	ID	0.946	0.888	0.627	0.648	0.62	0.602	0.584	0.573	0.601	0.598
IGKV21	0.788	0.77	0.757	0.76	0.76	0.735	0.752	0.817	0.885	0.777	0.921	0.921	0.917	0.917	0.917	0.917	0.899	0.946	ID	0.903	0.637	0.655	0.637	0.605	0.602	0.587	0.619	0.602
IGKV4	0.802	0.774	0.76	0.764	0.764	0.735	0.749	0.799	0.874	0.77	0.87	0.87	0.867	0.867	0.867	0.867	0.878	0.888	0.903	ID	0.634	0.648	0.634	0.594	0.587	0.594	0.608	0.612
4	0.641	0.623	0.621	0.621	0.621	0.61	0.623	0.641	0.623	0.555	0.623	0.623	0.641	0.641	0.641	0.641	0.63	0.627	0.637	0.634	ID	0.901	0.893	0.825	0.825	0.799	0.695	0.666
IGKV23	0.652	0.63	0.628	0.628	0.628	0.614	0.627	0.634	0.641	0.58	0.648	0.648	0.67	0.67	0.67	0.67	0.659	0.648	0.655	0.648	0.901	ID	0.882	0.825	0.825	0.803	0.714	0.674
IGKV1	0.634	0.612	0.61	0.61	0.61	0.607	0.627	0.627	0.637	0.569	0.634	0.634	0.652	0.652	0.652	0.637	0.637	0.62	0.637	0.634	0.893	0.882	ID	0.829	0.84	0.803	0.699	0.655
IGKV24	0.616	0.62	0.592	0.592	0.592	0.596	0.602	0.623	0.598	0.537	0.602	0.602	0.612	0.612	0.612	0.602	0.609	0.602	0.605	0.594	0.825	0.825	0.829	ID	0.814	0.772	0.684	0.621
IGKV6	0.594	0.591	0.585	0.596	0.596	0.564	0.573	0.587	0.573	0.53	0.587	0.587	0.608	0.608	0.608	0.594	0.605	0.584	0.602	0.587	0.825	0.825	0.84	0.814	ID	0.776	0.672	0.632
IGKV22	0.63	0.623	0.61	0.617	0.617	0.6	0.605	0.62	0.594	0.516	0.577	0.577	0.59	0.59	0.59	0.587	0.584	0.573	0.587	0.594	0.799	0.803	0.803	0.772	0.776	ID	0.687	0.64
IGKV2	0.654	0.629	0.627	0.62	0.62	0.606	0.619	0.633	0.608	0.533	0.597	0.597	0.611	0.611	0.611	0.615	0.622	0.601	0.619	0.608	0.695	0.714	0.699	0.684	0.672	0.687	ID	0.631
3	0.637	0.609	0.596	0.603	0.603	0.6	0.605	0.637	0.587	0.516	0.605	0.605	0.619	0.619	0.619	0.609	0.602	0.598	0.602	0.612	0.666	0.674	0.655	0.621	0.632	0.64	0.631	ID
