# Supplementary material for: Bos taurus genome sequence reveals the assortment of immunoglobulin and surrogate light chain genes in domestic cattle
Source: BMC Immunol. 2009 Apr 30;10:22. doi: 10.1186/1471-2172-10-22 (PMC2686674; doi:10.1186/1471-2172-10-22)
Supplement: Additional file 5 — Table S5 – Single nucleotide differences in VPREB1, VPREB3 and IGLL1. cDNA clones or PCR products from genomic DNA were sequenced. The sequences were compared against the Btau_3.1 minus strand of Chr17.003.88 scaffold reference sequence. Both alleles are indicated whenever possible. [file 1471-2172-10-22-S5.xls]

## Sheet: Sheet1
gene	animal	sample source	sequencing template	scaffold	reference coordinate on scaffold	minus strand reference base	sample base(s)
VPREB1	R1	blood, gDNA	pcr-product	Chr17.003.88	18538	G	GC
VPREB1	S3	thymus, gDNA	pcr-product	Chr17.003.88	18538	G	CC
VPREB1	S4	thymus, gDNA	pcr-product	Chr17.003.88	18538	G	GC
VPREB1	R1	blood, gDNA	pcr-product	Chr17.003.88	18474	C	CC
VPREB1	S3	thymus, gDNA	pcr-product	Chr17.003.88	18474	C	TT
VPREB1	S3	bone marrow, cDNA	2 clones	Chr17.003.88	18474	C	T
VPREB1	S3	lymph node, cDNA	2 clones	Chr17.003.88	18474	C	T
VPREB1	S4	thymus, gDNA	pcr-product	Chr17.003.88	18474	C	CT
VPREB1	R1	blood, gDNA	pcr-product	Chr17.003.88	18432	T	CC
VPREB1	S3	thymus, gDNA	pcr-product	Chr17.003.88	18432	T	TT
VPREB1	S3	bone marrow, cDNA	2 clones	Chr17.003.88	18432	T	T
VPREB1	S3	lymph node, cDNA	2 clones	Chr17.003.88	18432	T	T
VPREB1	S4	thymus, gDNA	pcr-product	Chr17.003.88	18432	T	CT
VPREB1	R1	blood, gDNA	pcr-product	Chr17.003.88	18375	C	CC
VPREB1	S3	thymus, gDNA	pcr-product	Chr17.003.88	18375	C	TT
VPREB1	S3	bone marrow, cDNA	2 clones	Chr17.003.88	18375	C	T
VPREB1	S3	lymph node, cDNA	2 clones	Chr17.003.88	18375	C	T
VPREB1	S4	thymus, gDNA	pcr-product	Chr17.003.88	18375	C	CT
VPREB1	R1	blood, gDNA	pcr-product	Chr17.003.88	18363	G	GG
VPREB1	S3	thymus, gDNA	pcr-product	Chr17.003.88	18363	G	AA
VPREB1	S3	bone marrow, cDNA	2 clones	Chr17.003.88	18363	G	A
VPREB1	S3	lymph node, cDNA	2 clones	Chr17.003.88	18363	G	A
VPREB1	S4	thymus, gDNA	pcr-product	Chr17.003.88	18363	G	AG
VPREB1	R1	blood, gDNA	pcr-product	Chr17.003.88	18121	G	GG
VPREB1	S3	thymus, gDNA	pcr-product	Chr17.003.88	18121	G	AA
VPREB1	S3	bone marrow, cDNA	2 clones	Chr17.003.88	18121	G	A
VPREB1	S3	lymph node, cDNA	2 clones	Chr17.003.88	18121	G	A
VPREB1	S4	thymus, gDNA	pcr-product	Chr17.003.88	18121	G	AG
VPREB3	S19	lymph node, cDNA	2 clones	Chr17.003.79	282490	A	G
VPREB3	S14	bone marrow, cDNA	1 clone	Chr17.003.79	281595	A	A
VPREB3	S19	lymph node, cDNA	2 clones	Chr17.003.79	281595	A	G
VPREB3	S9	bone marrow, cDNA	1 clone	Chr17.003.79	281595	A	A
VPREB3	S14	bone marrow, cDNA	1 clone	Chr17.003.79	281493	C	C
VPREB3	S19	lymph node, cDNA	2 clones	Chr17.003.79	281493	C	T
VPREB3	S9	bone marrow, cDNA	1 clone	Chr17.003.79	281493	C	T
IGLL1	J1	lymph node, cDNA	1 clone	Chr17.003.88	8148	C	T
IGLL1	S4	lymph node, cDNA	3 clones	Chr17.003.88	8148	C	T
